# Supplementary material for: Suicide-Related Single Nucleotide Polymorphisms, rs4918918 and rs10903034: Association with Dementia in Older Adults
Source: Genes (Basel). 2022 Nov 21;13(11):2174. doi: 10.3390/genes13112174 (PMC9690628; doi:10.3390/genes13112174)
Supplement: Supplementary file 1 [file genes-13-02174-s001.zip]

Archive with 1 entries (1 files):
- genes-1997524-supplementary.pdf
